# Supplementary material for: CCT and Cullin1 Regulate the TORC1 Pathway to Promote Dendritic Arborization in Health and Disease
Source: Cells. 2024 Jun 13;13(12):1029. doi: 10.3390/cells13121029 (PMC11201622; doi:10.3390/cells13121029)
Supplement: Supplementary file 1 [file cells-13-01029-s001.zip]

Archive with 7 entries (7 files):
- FigS1.tif
- FigS2.tif
- FigS3.tif
- FigS4.tif
- Supplementary_Figure_Legends.pdf
- Supplementary_Table_S1.pdf
- Supplementary_Table_S2.pdf
